# Supplementary material for: Bilateral Uveal Melanoma: An Insight into Genetic Predisposition in Four New Unrelated Patients and Review of Published Cases
Source: J Clin Med. 2024 May 22;13(11):3035. doi: 10.3390/jcm13113035 (PMC11172988; doi:10.3390/jcm13113035)
Supplement: Supplementary file 1 [file jcm-13-03035-s001.zip]

Archive with 1 entries (1 files):
- jcm-2987444-supplementary.pdf
